# Supplementary material for: Development of a new high-yield integration site assay reveals disease-specific patterns across HTLV-1-associated pathologies
Source: Microbiol Spectr. 2025 Mar 20;13(5):e03208-24. doi: 10.1128/spectrum.03208-24 (PMC12054188; doi:10.1128/spectrum.03208-24)
Supplement: Supplemental tables — Tables S1 and S2. [file spectrum.03208-24-s0002.xlsx]

## Sheet: IS-brut
Supplementary Table 1 : Raw data supporting the study (human genome reference hg38)
Patient	Chromosome	PositionGh38	Genome orientation	Gene orientation	Gene	Full name
P3	2	113092598	R		Upstream: IL1F10 (16.748 kb); Downstream: IL1RN (6.767 kb)
P3	18	59088147	R		Upstream: OACYLP (34.928 kb); Downstream: SEC11C (51.742 kb)
P3	18	59088147	R		Upstream: OACYLP (34.933 kb); Downstream: SEC11C (51.737 kb)
P3	18	59088147	R		Upstream: OACYLP (34.933 kb); Downstream: SEC11C (51.737 kb)
P3	18	59088147	R		Upstream: OACYLP (34.933 kb); Downstream: SEC11C (51.737 kb)
P3	18	59088147	R		Upstream: OACYLP (34.933 kb); Downstream: SEC11C (51.737 kb)
P3	18	59088147	R		Upstream: OACYLP (34.933 kb); Downstream: SEC11C (51.737 kb)
P3	18	59088147	R		Upstream: OACYLP (34.933 kb); Downstream: SEC11C (51.737 kb)
P3	18	59088147	R		Upstream: OACYLP (34.933 kb); Downstream: SEC11C (51.737 kb)
P3	18	59088147	R		Upstream: OACYLP (34.933 kb); Downstream: SEC11C (51.737 kb)
P3	18	59088147	R		Upstream: OACYLP (34.933 kb); Downstream: SEC11C (51.737 kb)
P3	18	59088147	R		Upstream: OACYLP (34.933 kb); Downstream: SEC11C (51.737 kb)
P3	18	59088147	R		Upstream: OACYLP (34.933 kb); Downstream: SEC11C (51.737 kb)
P3	18	59088147	R		Upstream: OACYLP (34.933 kb); Downstream: SEC11C (51.737 kb)
P3	18	59088147	R		Upstream: OACYLP (34.933 kb); Downstream: SEC11C (51.737 kb)
P3	18	59088147	R		Upstream: OACYLP (34.933 kb); Downstream: SEC11C (51.737 kb)
P3	18	59088147	R		Upstream: OACYLP (34.933 kb); Downstream: SEC11C (51.737 kb)
P3	18	59088147	R		Upstream: OACYLP (34.933 kb); Downstream: SEC11C (51.737 kb)
P3	18	59088147	R		Upstream: OACYLP (34.933 kb); Downstream: SEC11C (51.737 kb)
P3	18	59088147	R		Upstream: OACYLP (34.933 kb); Downstream: SEC11C (51.737 kb)
P3	18	59088147	R		Upstream: OACYLP (34.933 kb); Downstream: SEC11C (51.737 kb)
P3	18	59088147	R		Upstream: OACYLP (34.933 kb); Downstream: SEC11C (51.737 kb)
P3	18	59088147	R		Upstream: OACYLP (34.933 kb); Downstream: SEC11C (51.737 kb)
P3	18	59088147	R		Upstream: OACYLP (34.933 kb); Downstream: SEC11C (51.737 kb)
P3	18	59088147	R		Upstream: OACYLP (34.933 kb); Downstream: SEC11C (51.737 kb)
P3	18	59088147	R		Upstream: OACYLP (34.933 kb); Downstream: SEC11C (51.737 kb)
P3	18	59088147	R		Upstream: OACYLP (34.933 kb); Downstream: SEC11C (51.737 kb)
P3	18	59088147	R		Upstream: OACYLP (34.933 kb); Downstream: SEC11C (51.737 kb)
P3	18	59088147	R		Upstream: OACYLP (34.933 kb); Downstream: SEC11C (51.737 kb)
P3	18	59088147	R		Upstream: OACYLP (34.933 kb); Downstream: SEC11C (51.737 kb)
P3	18	59088147	R		Upstream: OACYLP (34.933 kb); Downstream: SEC11C (51.737 kb)
P3	18	59088147	R		Upstream: OACYLP (34.933 kb); Downstream: SEC11C (51.737 kb)
P3	18	59088147	R		Upstream: OACYLP (34.933 kb); Downstream: SEC11C (51.737 kb)
P3	18	59088147	R		Upstream: OACYLP (34.933 kb); Downstream: SEC11C (51.737 kb)
P3	18	59088147	R		Upstream: OACYLP (34.933 kb); Downstream: SEC11C (51.737 kb)
P3	18	59088147	R		Upstream: OACYLP (34.933 kb); Downstream: SEC11C (51.737 kb)
P3	18	59088147	R		Upstream: OACYLP (34.933 kb); Downstream: SEC11C (51.737 kb)
P3	18	59088147	R		Upstream: OACYLP (34.933 kb); Downstream: SEC11C (51.737 kb)
P3	18	59088147	R		Upstream: OACYLP (34.933 kb); Downstream: SEC11C (51.737 kb)
P3	18	59088147	R		Upstream: OACYLP (34.933 kb); Downstream: SEC11C (51.737 kb)
P3	18	59088147	R		Upstream: OACYLP (34.933 kb); Downstream: SEC11C (51.737 kb)
P3	18	59088147	R		Upstream: OACYLP (34.933 kb); Downstream: SEC11C (51.737 kb)
P3	18	59088147	R		Upstream: OACYLP (34.933 kb); Downstream: SEC11C (51.737 kb)
P4	1	147548702	R	R	BCL9	B-cell CLL/lymphoma 9
P4	18	59476866	R	F	CCBE1	collagen and calcium binding EGF domains 1
P4	11	59199739	F	F	DTX4	deltex 4, E3 ubiquitin ligase
P3	18	59088147	R		Upstream: OACYLP (34.933 kb); Downstream: SEC11C (51.737 kb)
P3	18	59088147	R		Upstream: OACYLP (34.933 kb); Downstream: SEC11C (51.737 kb)
P3	18	59088147	R		Upstream: OACYLP (34.933 kb); Downstream: SEC11C (51.737 kb)
P3	18	59088147	R		Upstream: OACYLP (34.933 kb); Downstream: SEC11C (51.737 kb)
P3	18	59088147	R		Upstream: OACYLP (34.933 kb); Downstream: SEC11C (51.737 kb)
P3	18	59088147	R		Upstream: OACYLP (34.933 kb); Downstream: SEC11C (51.737 kb)
P3	18	59088147	R		Upstream: OACYLP (34.933 kb); Downstream: SEC11C (51.737 kb)
P3	18	59088147	R		Upstream: OACYLP (34.933 kb); Downstream: SEC11C (51.737 kb)
P3	18	59088147	R		Upstream: OACYLP (34.933 kb); Downstream: SEC11C (51.737 kb)
P3	18	59088147	R		Upstream: OACYLP (34.933 kb); Downstream: SEC11C (51.737 kb)
P3	18	59088147	R		Upstream: OACYLP (34.933 kb); Downstream: SEC11C (51.737 kb)
P3	18	59088147	R		Upstream: OACYLP (34.933 kb); Downstream: SEC11C (51.737 kb)
P3	18	59088147	R		Upstream: OACYLP (34.933 kb); Downstream: SEC11C (51.737 kb)
P3	18	59088147	R		Upstream: OACYLP (34.933 kb); Downstream: SEC11C (51.737 kb)
P3	18	59088147	R		Upstream: OACYLP (34.933 kb); Downstream: SEC11C (51.737 kb)
P3	18	59088147	R		Upstream: OACYLP (34.933 kb); Downstream: SEC11C (51.737 kb)
P3	18	59088147	R		Upstream: OACYLP (34.933 kb); Downstream: SEC11C (51.737 kb)
P3	18	59088147	R		Upstream: OACYLP (34.933 kb); Downstream: SEC11C (51.737 kb)
P3	18	59088147	R		Upstream: OACYLP (34.933 kb); Downstream: SEC11C (51.737 kb)
P3	18	59088147	R		Upstream: OACYLP (34.933 kb); Downstream: SEC11C (51.737 kb)
P3	18	59088147	R		Upstream: OACYLP (34.933 kb); Downstream: SEC11C (51.737 kb)
P3	18	59088147	R		Upstream: OACYLP (34.933 kb); Downstream: SEC11C (51.737 kb)
P3	18	59088147	R		Upstream: OACYLP (34.933 kb); Downstream: SEC11C (51.737 kb)
P3	18	59088147	R		Upstream: OACYLP (34.933 kb); Downstream: SEC11C (51.737 kb)
P3	18	59088147	R		Upstream: OACYLP (34.933 kb); Downstream: SEC11C (51.737 kb)
P3	18	59088147	R		Upstream: OACYLP (34.933 kb); Downstream: SEC11C (51.737 kb)
P3	18	59088147	R		Upstream: OACYLP (34.933 kb); Downstream: SEC11C (51.737 kb)
P3	18	59088147	R		Upstream: OACYLP (34.933 kb); Downstream: SEC11C (51.737 kb)
P3	18	59088147	R		Upstream: OACYLP (34.933 kb); Downstream: SEC11C (51.737 kb)
P3	18	59088147	R		Upstream: OACYLP (34.933 kb); Downstream: SEC11C (51.737 kb)
P3	18	59088147	R		Upstream: OACYLP (34.933 kb); Downstream: SEC11C (51.737 kb)
P3	18	59088147	R		Upstream: OACYLP (34.933 kb); Downstream: SEC11C (51.737 kb)
P3	18	59088147	R		Upstream: OACYLP (34.933 kb); Downstream: SEC11C (51.737 kb)
P3	18	59088147	R		Upstream: OACYLP (34.933 kb); Downstream: SEC11C (51.737 kb)
P3	18	59088147	R		Upstream: OACYLP (34.933 kb); Downstream: SEC11C (51.737 kb)
P3	18	59088147	R		Upstream: OACYLP (34.933 kb); Downstream: SEC11C (51.737 kb)
P3	18	59088147	R		Upstream: OACYLP (34.933 kb); Downstream: SEC11C (51.737 kb)
P3	18	59088147	R		Upstream: OACYLP (34.933 kb); Downstream: SEC11C (51.737 kb)
P3	18	59088147	R		Upstream: OACYLP (34.933 kb); Downstream: SEC11C (51.737 kb)
P3	18	59088147	R		Upstream: OACYLP (34.933 kb); Downstream: SEC11C (51.737 kb)
P3	18	59088147	R		Upstream: OACYLP (34.933 kb); Downstream: SEC11C (51.737 kb)
P4	3	124551987	F	F	KALRN	kalirin, RhoGEF kinase
P3	18	59088147	R		Upstream: OACYLP (34.933 kb); Downstream: SEC11C (51.737 kb)
P3	18	59088147	R		Upstream: OACYLP (34.933 kb); Downstream: SEC11C (51.737 kb)
P3	18	59088147	R		Upstream: OACYLP (34.933 kb); Downstream: SEC11C (51.737 kb)
P3	18	59088147	R		Upstream: OACYLP (34.933 kb); Downstream: SEC11C (51.737 kb)
P3	18	59088147	R		Upstream: OACYLP (34.933 kb); Downstream: SEC11C (51.737 kb)
P3	18	59088147	R		Upstream: OACYLP (34.933 kb); Downstream: SEC11C (51.737 kb)
P3	18	59088147	R		Upstream: OACYLP (34.933 kb); Downstream: SEC11C (51.737 kb)
P3	18	59088147	R		Upstream: OACYLP (34.933 kb); Downstream: SEC11C (51.737 kb)
P3	18	59088147	R		Upstream: OACYLP (34.933 kb); Downstream: SEC11C (51.737 kb)
P3	18	59088147	R		Upstream: OACYLP (34.933 kb); Downstream: SEC11C (51.737 kb)
P3	18	59088147	R		Upstream: OACYLP (34.933 kb); Downstream: SEC11C (51.737 kb)
P3	18	59088147	R		Upstream: OACYLP (34.933 kb); Downstream: SEC11C (51.737 kb)
P3	18	59088147	R		Upstream: OACYLP (34.933 kb); Downstream: SEC11C (51.737 kb)
P3	18	59088147	R		Upstream: OACYLP (34.933 kb); Downstream: SEC11C (51.737 kb)
P3	18	59088147	R		Upstream: OACYLP (34.933 kb); Downstream: SEC11C (51.737 kb)
P3	18	59088147	R		Upstream: OACYLP (34.933 kb); Downstream: SEC11C (51.737 kb)
P3	18	59088147	R		Upstream: OACYLP (34.933 kb); Downstream: SEC11C (51.737 kb)
P3	18	59088147	R		Upstream: OACYLP (34.933 kb); Downstream: SEC11C (51.737 kb)
P3	18	59088147	R		Upstream: OACYLP (34.933 kb); Downstream: SEC11C (51.737 kb)
P3	18	59088147	R		Upstream: OACYLP (34.933 kb); Downstream: SEC11C (51.737 kb)
P3	18	59088147	R		Upstream: OACYLP (34.933 kb); Downstream: SEC11C (51.737 kb)
P3	18	59088147	R		Upstream: OACYLP (34.933 kb); Downstream: SEC11C (51.737 kb)
P3	18	59088147	R		Upstream: OACYLP (34.933 kb); Downstream: SEC11C (51.737 kb)
P3	18	59088147	R		Upstream: OACYLP (34.933 kb); Downstream: SEC11C (51.737 kb)
P3	18	59088147	R		Upstream: OACYLP (34.933 kb); Downstream: SEC11C (51.737 kb)
P3	18	59088147	R		Upstream: OACYLP (34.933 kb); Downstream: SEC11C (51.737 kb)
P3	18	59088147	R		Upstream: OACYLP (34.933 kb); Downstream: SEC11C (51.737 kb)
P3	18	59088147	R		Upstream: OACYLP (34.933 kb); Downstream: SEC11C (51.737 kb)
P3	18	59088147	R		Upstream: OACYLP (34.933 kb); Downstream: SEC11C (51.737 kb)
P3	18	59088147	R		Upstream: OACYLP (34.933 kb); Downstream: SEC11C (51.737 kb)
P3	18	59088147	R		Upstream: OACYLP (34.933 kb); Downstream: SEC11C (51.737 kb)
P3	18	59088147	R		Upstream: OACYLP (34.933 kb); Downstream: SEC11C (51.737 kb)
P3	18	59088147	R		Upstream: OACYLP (34.933 kb); Downstream: SEC11C (51.737 kb)
P3	18	59088147	R		Upstream: OACYLP (34.933 kb); Downstream: SEC11C (51.737 kb)
P3	18	59088147	R		Upstream: OACYLP (34.933 kb); Downstream: SEC11C (51.737 kb)
P3	18	59088147	R		Upstream: OACYLP (34.933 kb); Downstream: SEC11C (51.737 kb)
P4	3	124551987	F	F	KALRN	kalirin, RhoGEF kinase
P3	18	59088147	R		Upstream: OACYLP (34.933 kb); Downstream: SEC11C (51.737 kb)
P3	18	59088147	R		Upstream: OACYLP (34.933 kb); Downstream: SEC11C (51.737 kb)
P3	18	59088147	R		Upstream: OACYLP (34.933 kb); Downstream: SEC11C (51.737 kb)
P3	18	59088147	R		Upstream: OACYLP (34.933 kb); Downstream: SEC11C (51.737 kb)
P3	18	59088147	R		Upstream: OACYLP (34.933 kb); Downstream: SEC11C (51.737 kb)
P3	18	59088147	R		Upstream: OACYLP (34.933 kb); Downstream: SEC11C (51.737 kb)
P3	18	59088147	R		Upstream: OACYLP (34.933 kb); Downstream: SEC11C (51.737 kb)
P3	18	59088147	R		Upstream: OACYLP (34.933 kb); Downstream: SEC11C (51.737 kb)
P3	18	59088147	R		Upstream: OACYLP (34.933 kb); Downstream: SEC11C (51.737 kb)
P3	18	59088147	R		Upstream: OACYLP (34.933 kb); Downstream: SEC11C (51.737 kb)
P3	18	59088147	R		Upstream: OACYLP (34.933 kb); Downstream: SEC11C (51.737 kb)
P3	18	59088147	R		Upstream: OACYLP (34.933 kb); Downstream: SEC11C (51.737 kb)
P3	18	59088147	R		Upstream: OACYLP (34.933 kb); Downstream: SEC11C (51.737 kb)
P3	18	59088147	R		Upstream: OACYLP (34.933 kb); Downstream: SEC11C (51.737 kb)
P3	1	153789113	R		Upstream: SLC27A3 (8.956 kb); Downstream: LOC343052 (4.834 kb)
P3	1	153789113	R		Upstream: SLC27A3 (8.956 kb); Downstream: LOC343052 (4.834 kb)
P3	1	153789113	R		Upstream: SLC27A3 (8.956 kb); Downstream: LOC343052 (4.834 kb)
P3	1	153789113	R		Upstream: SLC27A3 (8.956 kb); Downstream: LOC343052 (4.834 kb)
P3	1	153789113	R		Upstream: SLC27A3 (8.956 kb); Downstream: LOC343052 (4.834 kb)
P3	1	153789113	R		Upstream: SLC27A3 (8.956 kb); Downstream: LOC343052 (4.834 kb)
P3	1	153789113	R		Upstream: SLC27A3 (8.956 kb); Downstream: LOC343052 (4.834 kb)
P3	1	153789113	R		Upstream: SLC27A3 (8.956 kb); Downstream: LOC343052 (4.834 kb)
P3	1	153789113	R		Upstream: SLC27A3 (8.956 kb); Downstream: LOC343052 (4.834 kb)
P3	1	153789113	R		Upstream: SLC27A3 (8.956 kb); Downstream: LOC343052 (4.834 kb)
P3	1	153789113	R		Upstream: SLC27A3 (8.956 kb); Downstream: LOC343052 (4.834 kb)
P3	1	153789113	R		Upstream: SLC27A3 (8.956 kb); Downstream: LOC343052 (4.834 kb)
P3	1	153789113	R		Upstream: SLC27A3 (8.956 kb); Downstream: LOC343052 (4.834 kb)
P3	1	153789113	R		Upstream: SLC27A3 (8.956 kb); Downstream: LOC343052 (4.834 kb)
P3	1	153789113	R		Upstream: SLC27A3 (8.956 kb); Downstream: LOC343052 (4.834 kb)
P3	1	153789113	R		Upstream: SLC27A3 (8.956 kb); Downstream: LOC343052 (4.834 kb)
P3	1	153789113	R		Upstream: SLC27A3 (8.956 kb); Downstream: LOC343052 (4.834 kb)
P3	1	153789113	R		Upstream: SLC27A3 (8.956 kb); Downstream: LOC343052 (4.834 kb)
P3	1	153789113	R		Upstream: SLC27A3 (8.956 kb); Downstream: LOC343052 (4.834 kb)
P3	1	153789113	R		Upstream: SLC27A3 (8.956 kb); Downstream: LOC343052 (4.834 kb)
P3	1	153789113	R		Upstream: SLC27A3 (8.956 kb); Downstream: LOC343052 (4.834 kb)
P3	1	153789113	R		Upstream: SLC27A3 (8.956 kb); Downstream: LOC343052 (4.834 kb)
P4	1	227422148	F	R	LOC100130466
P4	17	21640988	F	F	LOC101930665
P4	15	53057323	F	F	LOC105370822
P4	8	143067427	R	F	LOC105375795
P4	10	8445145	R	F	LOC105376397
P4	12	12417147	F	F	LOH12CR1	loss of heterozygosity, 12, chromosomal region 1
P4	12	101611492	F	F	MYBPC1	myosin binding protein C, slow type
P4	7	103311606	F	F	PMPCB	peptidase (mitochondrial processing) beta
P1	15	44158861	R	F	FRMD5	FERM domain containing 5
P1	6	154224338	R	F	IPCEF1	interaction protein for cytohesin exchange factors 1
P1	6	154224343	R	F	IPCEF1	interaction protein for cytohesin exchange factors 1
P1	2	175192131	F	F	LOC105373751
P1	18	50574373	F	F	MAPK4	mitogen-activated protein kinase 4
P1	18	50574373	F	F	MAPK4	mitogen-activated protein kinase 4
P1	18	50574373	F	F	MAPK4	mitogen-activated protein kinase 4
P1	18	50574373	F	F	MAPK4	mitogen-activated protein kinase 4
P1	18	50574373	F	F	MAPK4	mitogen-activated protein kinase 4
P1	18	50574373	F	F	MAPK4	mitogen-activated protein kinase 4
P1	18	50574387	F	F	MAPK4	mitogen-activated protein kinase 4
P1	18	50574373	F	F	MAPK4	mitogen-activated protein kinase 4
P1	18	50574373	F	F	MAPK4	mitogen-activated protein kinase 4
P1	18	50574373	F	F	MAPK4	mitogen-activated protein kinase 4
P1	18	50574373	F	F	MAPK4	mitogen-activated protein kinase 4
P1	18	50574372	F	F	MAPK4	mitogen-activated protein kinase 4
P1	18	50574373	F	F	MAPK4	mitogen-activated protein kinase 4
P1	18	50574373	F	F	MAPK4	mitogen-activated protein kinase 4
P1	18	50574373	F	F	MAPK4	mitogen-activated protein kinase 4
P1	18	50574373	F	F	MAPK4	mitogen-activated protein kinase 4
P1	18	50574373	F	F	MAPK4	mitogen-activated protein kinase 4
P4	19	45134843	R	R	PPP1R37	protein phosphatase 1, regulatory subunit 37
P4	12	85831869	R	F	RASSF9	Ras association (RalGDS/AF-6) domain family (N-terminal) member 9
P4	1	246185126	R	F	SMYD3	SET and MYND domain containing 3
P4	3	150888559	F		Upstream: LOC105374156 (9.61 kb); Downstream: CLRN1 (30.352 kb)
P4	6	18518196	F		Upstream: LOC105374955 (0.776 kb); Downstream: LOC105374956 (4.601 kb)
P4	Y	11305079	F		Upstream: LOC105379273 (90.095 kb); Downstream: DUX4L16 (1.839 kb)
P4	7	9310600	F		Upstream: RPL9P19 (371.146 kb); Downstream: GAPDHP68 (304.308 kb)
P2	16	85966612	R		Upstream: LOC105371388 (17.43 kb); Downstream: LOC105371389 (81.207 kb)
P2	8	79883324	R		Upstream: LOC101927040 (11.587 kb); Downstream: LOC105375917 (8.746 kb)
P2	20	29916771	R		Upstream: LOC105379480 (162.098 kb); Downstream: LOC105372586 (375.837 kb)
P2	22	35855410	R	F	RBFOX2	RNA binding protein, fox-1 homolog (C. elegans) 2
P1	18	50574373	F	F	MAPK4	mitogen-activated protein kinase 4
P1	18	50574373	F	F	MAPK4	mitogen-activated protein kinase 4
P1	18	50574373	F	F	MAPK4	mitogen-activated protein kinase 4
P1	17	16265565	F	F	PIGL	phosphatidylinositol glycan anchor biosynthesis, class L
P1	17	16265563	F	F	PIGL	phosphatidylinositol glycan anchor biosynthesis, class L
P1	17	16265563	F	F	PIGL	phosphatidylinositol glycan anchor biosynthesis, class L
P1	17	16265563	F	F	PIGL	phosphatidylinositol glycan anchor biosynthesis, class L
P1	10	51417667	R	R	PRKG1	protein kinase, cGMP-dependent, type I
P1	10	51417667	R	R	PRKG1	protein kinase, cGMP-dependent, type I
P1	10	51417667	R	R	PRKG1	protein kinase, cGMP-dependent, type I
P1	10	51417667	R	R	PRKG1	protein kinase, cGMP-dependent, type I
P1	10	51417667	R	R	PRKG1	protein kinase, cGMP-dependent, type I
P1	4	27013959	F	F	STIM2	stromal interaction molecule 2
P1	10	124850032	F		Upstream: FAM175B (13.362 kb); Downstream: NPM1P31 (17.385 kb)
P1	4	130266208	F		Upstream: LOC105377419 (128.019 kb); Downstream: LOC105377420 (110.046 kb)

## Sheet: ddPCR
Supplementary table 2: HTLV quantification for each patient
	P1	P2	P3	P4
HTLV/µL	3.7	0.195	28.9	35
HTLV/µL		0.06	27.1	34.3
Mean HTLV	3.7	0.1275	28	34.65
Albu/µL	686	2.68	353	1310
Cp/10^6 cell	5393.59	47574.6	79320.1	26450.4
log [cp/10^6 cell]	3.73188	4.67738	4.89938	4.42243
log [cp/mL]	6.22141	4.75872	7.10037	7.19292
